# Supplementary material for: Estimation of Wave Condition Number From Pressure Waveform Alone and Its Changes With Advancing Age in Healthy Women and Men
Source: Front Physiol. 2020 Apr 9;11:313. doi: 10.3389/fphys.2020.00313 (PMC7161432; doi:10.3389/fphys.2020.00313)
Supplement: Supplementary file 1 [file Data_Sheet_1.XLSX]

## Sheet: WCN_PQ_Vs_WCN_Inf
	SUBID	Age	M/F	AoSBP (mmHg)	AoDBP (mmHg)	PP (mmHg)	CO (l/min)	HR (bpm)	PWV (m/s)	tarr (msec)	Leff (cm)	WCN_Pinf	WCN_PQ	error
Type A	1	54	F	126	68	58	6.7	78	6.31	106	32	0.0679873	0.0659271	-0.00206022
	2	53	F	146	73	73	6.8	69	8.66	113	49	0.0650693	0.0650693	0
	3	38	M	111	71	40	7.1	66	7.15	135	51	0.0738462	0.0784615	0.00461538
	4	32	M	109	70	39	6.6	59	7.22	155	48	0.0762696	0.065374	-0.0108957
	5	35	M	111	71	40	6.8	68	6.71	150	51	0.0844511	0.0861401	0.00168902
	6	32	M	120	82	38	6.7	79	4.82	130	33	0.0846819	0.0901452	0.00546335
	7	39	M	124	73	51	5.7	63	6.59	160	47	0.0844461	0.0748862	-0.00955994
Type B	8	24	M	115	82	33	4.9	81	6.42	160	41	0.107243	0.086215	-0.021028
	9	43	M	110	79	31	7.7	92	5.92	108	30	0.0828829	0.0777027	-0.00518018
	10	33	M	107	76	31	7.1	66	5.81	188	44	0.104131	0.0833046	-0.0208262
	11	37	M	101	64	37	6.1	59	6.63	179	45	0.0875063	0.0667421	-0.0207642
	12	25	M	125	89	36	7.1	94	4.64	145	26	0.114799	0.0877874	-0.0270115
	13	38	M	125	94	31	7.9	110	8.42	125	48	0.1154	0.104513	-0.0108868
	14	30	M	108	74	34	6.4	71	7.57	173	57	0.101607	0.0891017	-0.0125055
Type C	15	23	M	111	84	27	7.1	65	5.7	189	48	0.102632	0.0912281	-0.0114035
	16	29	M	100	70	30	8.2	80	5.52	180	50	0.120773	0.120773	0
	17	19	M	126	89	37	6.9	85	9.45	109	42	0.076455	0.062963	-0.0134921
Ave		34.3529		116.176	77	39.1765	6.81176	75.5882	6.67882	147.353	43.6471	0.0911871	0.0821373
SD		9.6303		11.5338	8.44837	11.6148	0.785718	13.8612	1.3087	28.9027	8.59463	0.0174289	0.0153707
		54		146	94	73	8.2	110	9.45	189	57	0.120773	0.120773
		19		100	64	27	4.9	59	4.64	106	26	0.0650693	0.062963

## Sheet: WCN_Inf_Aging 
Data from: McEniery, Carmel M., et al. "Normal vascular aging: differential effects on wave reflection and aortic pulse wave velocity: the Anglo-Cardiff Collaborative Trial (ACCT)." Journal of the American College of Cardiology 46.9 (2005): 1753-1760.
Decile Parameter		<20 yrs	20–29 yrs	30–39 yrs	40–49 yrs	50–59 yrs	60–69 yrs	70–79 yrs	80–90 yrs
age		18	25	35	45	55	65	75	85
Tarr (ms)	M	150	154	151	148	143	141	136	133
	F	145	143	140	136	133	131	129	125
Tarr -SD(ms)	M	17	21	21	16	15	12	12	16
	F	16	13	16	14	15	14	12	12
HR (beats/min)	M	73	68	65	64	65	63	62	63
	F	76	73	69	69	68	66	66	68
HR_SD (beats/min)	M	12	12	11	10	11	10	10	11
	F	12	13	10	10	10	10	10	9
WCN_Pinf	Male	0.09125	0.0872667	0.0817917	0.0789333	0.0774583	0.074025	0.0702667	0.069825
WCN_Pinf	Female	0.0918333	0.0869917	0.0805	0.0782	0.0753667	0.07205	0.07095	0.0708333
	Male_SD	0.0182986	0.019575	0.0180191	0.0150568	0.0154834	0.0133698	0.012957	0.0148778
	Female_SD	0.0177622	0.0174504	0.0149174	0.0139502	0.0140233	0.0134099	0.012654	0.0116164

## Sheet: WCN_Inf_AgingSegers
Figure 4 Data	Data from: Segers, Patrick, et al. "Assessment of pressure wave reflection: getting the timing right!." Physiological measurement 28.9 (2007): 1045.
Decile Parameter		35-40 yrs	41-45 yrs	46–50 yrs	51–56 yrs
age		37.5	44	48	53.5
Tarr (ms)	M	176.1	172	163.2	157.8
	F	148.8	141.3	139.6	134.9
Tarr -SE(ms)	M	1.52	1.55	1.82	2.21
	F	1.21	1.28	1.68	1.59
HR (beats/min)	M	61.1	61.2	62.9	61.8
	F	65.3	65.9	65.3	65.3
HR_SE (beats/min)	M	0.55	0.55	0.64	0.63
	F	0.51	0.52	0.53	0.53
WCN_Pinf	Male	0.0896643	0.08772	0.085544	0.081267
WCN_Pinf	Female	0.080972	0.0775973	0.0759657	0.0734081

## Sheet: LeffVsAge
SUMMARY OUTPUT
Regression Statistics
Multiple R	0.0678715
R Square	0.00460654
Adjusted R Square	-0.061753
Standard Error	8.85603
Observations	17
ANOVA
	df	SS	MS	F	Significance F
Regression	1	5.44439	5.44439	0.0694179	0.795771
Residual	15	1176.44	78.4292
Total	16	1181.88
	Coefficients	Standard Error	t Stat	P-value	Lower 95%	Upper 95%	Lower 95.0%	Upper 95.0%
Intercept	45.7279	8.18461	5.58706	5.18891e-05	28.2828	63.173	28.2828	63.173
Age	-0.0605724	0.2299	-0.263473	0.795771	-0.550593	0.429448	-0.550593	0.429448
